# Supplementary material for: Correlation of mutational landscape and survival outcome of peripheral T-cell lymphomas
Source: Exp Hematol Oncol. 2021 Feb 5;10:9. doi: 10.1186/s40164-021-00200-x (PMC7866778; doi:10.1186/s40164-021-00200-x)
Supplement: Supplementary file 1 — Additional file 1: Table S1. Gene list. [file 40164_2021_200_MOESM1_ESM.xlsx]

## Sheet: Table S1
Table S1. Gene list
Gene (659)
A4GALT
ABCB1
ABCB7
ABCG5
ABCG8
ABL1
ABL2
ACPP
ACTB
ADA
ADK
AEBP2
AKT1
AKT2
AKT3
ALAD
ALDOA
ALK
ALOX12B
ANK1
ANKRD11
AP3B1
APC
APCDD1
APH1A
AR
ARAF
ARFRP1
ARHGAP26
ARID1A
ARID1B
ARID2
ASMTL
ASXL1
ASXL3
ATM
ATP10B
ATR
ATRX
AURKA
AURKB
AXIN1
AXL
B2M
BACH1
BAP1
BARD1
BCL10
BCL11B
BCL2
BCL2L2
BCL6
BCL7A
BCOR
BCORL1
BCR
BIRC3
BLM
BPGM
BRAF
BRCA1
BRCA2
BRCC3
BRD4
BRD9
BRIP1
BRSK1
BTG1
BTG2
BTK
BTLA
BUB1 (hBUB1)
BUB1B (hBUBR1)
CACNA2D1
CAD
CALR
CAMK2G
CARD11
CASP8
CBFB
CBL
CBLB
CCND1
CCND2
CCND3
CCNE1
CCR4
CCR7
CCT6B
CD22
CD27
CD274(PDL1)
CD28
CD36
CD40LG
CD58
CD70
CD79A
CD79B
CDAN1
CDC73
CDH1
CDH23
CDK12
CDK4
CDK6
CDK8
CDKN1B
CDKN2A
CDKN2B
CDKN2C
CEBPA
CHD2
CHD3
CHD8
CHEK1
CHEK2
CHPF2
CHUK
CIC
CIITA
CKS1B
CPO
CPS1
CRBN
CREBBP
CRKL
CRLF2
CSF1R
CSF2
CSF3R
CSMD1
CSNK1A1(CK1α)
CSNK2A1
CSNK2B
CTCF
CTLA4
CTNNA1
CTNNB1
CUL4A
CUL4B
CUX1
CXCR4
CXCR5
CYB5R3
CYP17A1
DAXX
DDR2
DDX18
DDX3X
DDX41
DIDO1
DIS3
DKC1
DNM2
DNMT1
DNMT3A
DNMT3B
DOT1L
DTX1
DUSP2
DUSP22
DUSP9
EBF1
ECT2L
EED
EGFR
EGLN1
EIF4A1
ELANE
ELP2
EMSY(C11orf30)
EP300
EPAS1
EPB41
EPB42
EPHA3
EPHA5
EPHA7
EPHB1
EPOR
ERBB2
ERBB3
ERBB4
ERG
ESR1
ETNK1
ETS1
ETV1
ETV4
ETV5
ETV6
EWSR1
EXOSC6
EZH1
EZH2
FAF1
FAM123B
FAM46C
FAM5C
FANCA
FANCB
FANCC
FANCD2
FANCE
FANCF
FANCG
FANCI
FANCL
FANCM
FAS
FAT3
FBXO11
FBXO31
FBXW7
FECH
FGF10
FGF12
FGF14
FGF19
FGF23
FGF3
FGF4
FGF6
FGF7
FGFR1
FGFR2
FGFR3
FGFR4
FHIT
FLCN
FLI1
FLT1
FLT3
FLT4
FLYWCH1
FOXL2
FOXO1
FOXO3
FOXP1
FRS2
FYN
G6PD
GADD45B
GATA1
GATA2
GATA3
GCLC
GID4(C17orf39)
GNA11
GNA12
GNA13
GNAQ
GNAS
GNB1
GP1BA
GPI
GPR124
GPR183
GRIN2A
GSK3B
GSR
GSS
GSTP1
GTSE1
GYPA
GYPC
HBA1
HBA2
HBB
HBD
HBE1
HBG1
HBG2
HDAC1
HDAC4
HDAC7
HGF
HIF1A
HIPK2
HIST1H1C
HIST1H1D
HIST1H1E
HIST1H2AC
HIST1H2AG
HIST1H2AL
HIST1H2AM
HIST1H2BC
HIST1H2BJ
HIST1H2BK
HIST1H2BO
HIST1H3B
HK1
HLA-A
HLA-DPB2
HMBS
HMGA2
HNF1A
HNRNPA2B1
HNRNPK
HOXA11
HRAS
HSP90AA1
ICK
ID3
IDH1
IDH2
IGF1
IGF1R
IGF2
IKBKE
IKZF1
IKZF2
IKZF3
IL3
IL7R
INHBA
INPP4B
INPP5D
INTS8
IRF1
IRF4
IRF8
IRS2
ITK
JAK1
JAK2
JAK3
JARID2
JUN
KCNH8
KDM2B
KDM4C
KDM5A
KDM5C
KDM6A
KDR
KEAP1
KIT
KLHL6
KMT2A(MLL)
KMT2B(MLL4)
KMT2C(MLL3)
KMT2D(MLL2)
KMT2E(MLL5)
KRAS
LEF1
LMCD1
LMO1
LRP1B
LRRK2
LTA252
LYST
MAF
MAFB
MAGED1
MAGT1
MALT1
MAP2K1
MAP2K2
MAP2K4
MAP3K1
MAP3K13
MAP3K14
MAP3K6
MAP3K7
MAPK1
MCL1
MDM2
MDM4
MECOM
MED12
MEF2B
MEF2C
MEN1
MET
MGA
MGAM
MIB1
MITF
MKI67
MLH1
MN1
MPL
MRE11A
MSH2
MSH3
MSH6
MSN
MTAP
MTCP1
MTOR
MUTYH
MYB
MYC
MYCL1
MYCN
MYD88
MYH9
MYO18A
MYST3(KAT6A)
NBN
NCOR1
NCOR2
NCSTN
NF1
NF2
NFE2L2
NFKB2
NFKBIA
NHP2
NIPBL
NKX2-1
NOD1
NOP10
NOTCH1
NOTCH2
NOTCH3
NOTCH4
NPM1
NQO1
NRAS
NSD1
NT5C2
NT5C3
NTRK1
NTRK2
NTRK3
NUP93
NUP98
P2RY8
PAG1
PAK3
PAK7
PALB2
PARP1
PARP2
PARP3
PARP4
PASK
PAX5
PBRM1
PC
PCBP1
PCLO
PDCD1
PDCD11
PDCD1LG2(PDL2)
PDGFRA
PDGFRB
PDK1
PDS5B
PEG3
PFKM
PGK1
PHF6
PIEZO1
PIK3C2G
PIK3C3
PIK3CA
PIK3CG
PIK3R1
PIK3R2
PIM1
PKLR
PLCG1
PLCG2
PMS2
PNRC1
POT1
PPOX
PPP2R1A
PRDM1
PRDX2
PRF1
PRKAR1A
PRKCB
PRKCQ
PRKDC
PRKG1
PRPF40B
PRPF8
PRSS8
PTCH1
PTEN
PTPN11
PTPN2
PTPN6
PTPRD
PTPRO
PTPRT
RAB27A
RAD21
RAD50
RAD51
RAD51B
RAD51C
RAD51D
RAD52
RAD54L
RAF1
RARA
RASGEF1A
RB1
REL
RELN
RET
RFXAP
RGS7
RHOA
RICTOR
RIT1
RNF43
ROS1
RPA1
RPL11
RPL13
RPL35A
RPL5
RPS10
RPS14
RPS19
RPS26
RPTOR
RTEL1
RUNX1
RUNX1T1
S1PR2
SBDS
SDHA
SDHB
SDHC
SDHD
SEC23B
SERP2
SETBP1
SETD2
SF1
SF3A1
SF3A3
SF3B1
SGK1
SH2B3
SH2D1A
SLC19A2
SLC25A38
SLC4A1
SMAD2
SMAD4
SMARCA1
SMARCA4
SMARCB1
SMARCD1
SMC1A
SMC3
SMO
SOCS1
SOCS2
SOCS3
SOX10
SOX11
SOX2
SPEN
SPI1
SPOP
SPTB
SRC
SRP72
SRSF2
STAG1
STAG2
STAG3
STAP1
STAT3
STAT4
STAT5A
STAT5B
STAT6
STK10
STK11
STOM
STX11
STXBP2
SUFU
SUZ12
SYK
TAF1
TBL1XR1
TBX21
TBX3
TCF3
TCF4
TCL1A
TERC
TERF1
TERF2
TERT
TET1
TET2
TGFBR2
TINF2
TIPARP
TLL2
TLX3
TMEM30A
TMPRSS2
TMPRSS6
TNFAIP3
TNFR2(TNFRSF1B)
TNFRSF11A
TNFRSF14
TNFRSF17
TOP1
TP53
TP63
TP73
TPI1
TPMT
TPP1
TRAF2
TRAF3
TRAF5
TRMT12
TRRAP
TSC1
TSC2
TSHR
TUSC3
TYK2
U2AF1
U2AF2
UMODL1
UNC13D
UROD
UROS
VAV1
VHL
WAC
WAS
WDR17
WDR90
WHSC1
WISP3
WT1
WWOX
XBP1
XIAP
XPO1
XRCC3
YY1AP1
ZAP70
ZEB1
ZMYM3
ZNF217
ZNF24
ZNF703
ZP4
ZRSR2
ZSWIM4
