# Supplementary material for: Correlation of mutational landscape and survival outcome of peripheral T-cell lymphomas
Source: Exp Hematol Oncol. 2021 Feb 5;10:9. doi: 10.1186/s40164-021-00200-x (PMC7866778; doi:10.1186/s40164-021-00200-x)
Supplement: Supplementary file 4 — Additional file 4: Table S3. Patients' characteristics based on gene mutational status. [file 40164_2021_200_MOESM4_ESM.xlsx]

## Sheet: Sheet1
	Table S3. Patients' characteristics based on gene mutational status
	Clinical Parameters	Overall N (%)	RHOA				PCLO				DNMT3A				IDH2				PIEZO1
			WT N (%)	Mut N (%)	P value*		WT N (%)	Mut N (%)	P value*		WT N (%)	Mut N (%)	P value*		WT N (%)	Mut N (%)	P value*		WT N (%)	Mut N (%)	P value*
	N	49	28 (57)	21 (43)			38 (78)	11 (22)			40 (82)	9 (18)			41 (84)	8(16)			41 (84)	8(16)
	Gender
	Male	34 (69)	17 (50)	17 (50)	0.128		26 (77)	8 (23)	1		27 (79)	7 (21)	0.838		26 (77)	8 (23)	0.102		30 (88)	4 (12)	0.378
	Female	15 (31)	11 (73)	4 (27)			12 (80)	3 (20)			13 (87)	2 (13)			15 (100)	0 (0)			11 (73)	4 (27)
	Age at diadnosis (years)
	≤60	35 (71)	21 (60)	14 (40)	0.524		25 (71)	10 (29)	0.213		26 (74)	9 (26)	0.091		31 (89)	4 (11)	0.299		28 (80)	7 (20)	0.501
	>60	14 (29)	7 (50)	7 (50)			13 (93)	1 (7)			14 (100)	0 (0)			10 (71)	4 (29)			13 (93)	1 (7)
	Diagnosis
	Angioimmunoblastic T-cell lymphoma	29 (59)	10 (35)	19 (65)	0.001		23 (79)	6 (21)	0.377		23 (79)	6 (21)	0.354		21 (72)	8 (28)	0.024		23 (79)	6 (21)	0.247
	PTCL, not otherwise specified	10 (21)	8 (80)	2 (20)			6 (60)	4 (40)			7 (70)	3 (30)			10 (100)	2 (0)			10 (100)	2 (0)
	ALK+ anaplastic large cell lymphoma	4 (8)	4 (100)	0 (0)			4 (100)	0 (0)			4 (100)	0 (0)			4 (100)	0 (0)			3 (75)	1 (25)
	ALK- anaplastic large cell lymphoma	6 (12)	6 (100)	0 (0)			5 (83)	1 (17)			6 (100)	0 (0)			6 (100)	0 (0)			5 (83)	1 (17)
	B symptoms
	Negative	23 (49)	14 (61)	9 (39)	0.454		16 (70)	7 (30)	0.252		18 (78)	5 (22)	0.943		21 (91)	2 (9)	0.272		18 (78)	5 (22)	0.65
	Positive	24 (51)	12 (50)	12 (50)			21 (87)	3 (23)			20 (83)	4 (17)			18 (75)	6 (25)			21 (88)	3 (12)
	LDH
	Negative	18 (37)	13 (72)	5 (28)	0.104		13 (72)	5 (28)	0.744		15 (83)	3 (17)	1		16 (89)	2 (11)	0.725		14 (78)	4 (22)	0.653
	Positive	31 (63)	15 (48)	16 (52)			25 (81)	6 (19)			25 (81)	6 (19)			25 (81)	6 (19)			27 (87)	4 (13)
	ECOG
	0-1	44 (90)	26 (59)	18 (41)	0.414		34 (77)	10 (23)	1		35 (79)	9 (21)	0.569		38 (86)	6 (14)	0.182		37 (84)	7 (16)	1
	2-3	5 (10)	2 (40)	3 (60)			4 (80)	1 (80)			5 (100)	0 (0)			3 (60)	2 (40)			4 (80)	1 (20)
	Ann Arbor stage at diagnosis
	I-II	9 (18)	8 (89)	1 (11)	0.033		7 (78)	2 (22)	1		9 (100)	0 (0)	0.272		8 (89)	1 (11)	1		7 (78)	2 (22)	0.976
	III-IV	40 (82)	20 (50)	20 (50)			31 (77)	9 (23)			31 (77)	9 (23)			33 (83)	18 (17)			34 (85)	6 (15)
	IPI score
	0-2	34 (69)	22 (65)	12 (35)	0.107		25 (74)	9 (26)	0.464		27 (79)	9 (21)	0.838		31 (91)	3 (9)	0.085		28 (82)	6 (18)	1
	3-5	15 (31)	6 (40)	9 (60)			12 (93)	1 (7)			13 (87)	2 (13)			10 (67)	5 (33)			13 (87)	2 (13)
	Ki67
	≤75%	35 (74)	17 (49)	18 (51)	0.036		26 (74)	9 (26)	0.389		26 (74)	9 (26)	0.126		28 (80)	7 (20)	0.226		30 (86)	5 (14)	0.684
	>75%	12 (26)	10 (83)	2 (17)			11 (92)	1 (8)			12 (100)	0 (0)			12 (100)	0 (0)			9 (75)	3 (25)
	Extra nodal site
	≤1	33 (67)	21 (64)	12 (36)	0.312		24 (73)	9 (27)	0.425		26 (79)	7 (21)	0.73		28 (85)	5 (15)	1		28 (85)	5 (15)	1
	>1	16 (33)	7 (43)	9 (57)			14 (87)	2 (13)			14 (87)	2 (13)			13 (81)	3 (19)			13 (81)	3 (19)
	WT, Wild-type, LDH lactate dehydrogenase, ECOG Eastern Cooperative Oncology Group, IPI International Prognostic Index
