# Supplementary material for: Correlation of mutational landscape and survival outcome of peripheral T-cell lymphomas
Source: Exp Hematol Oncol. 2021 Feb 5;10:9. doi: 10.1186/s40164-021-00200-x (PMC7866778; doi:10.1186/s40164-021-00200-x)
Supplement: Supplementary file 5 — Additional file 5: Table S4. Impact of mutations on the efficacy of CHOP‐like chemotherapy. [file 40164_2021_200_MOESM5_ESM.xlsx]

## Sheet: Sheet1
	Table S4. Impact of mutations on the efficacy of CHOP‐like chemotherapy
	Response	TET2				TP53				TET2/TP53				RHOA				PCLO				DNMT3A				IDH2
		WT	Mut	P value*		WT	Mut	P value*		WT	Mut	P value*		WT	Mut	P value*		WT	Mut	P value*		WT	Mut	P value*		WT	Mut	P value*
	All patients
	CR	9	16	0.85		19	6	0.368		7	18	0.747		14	11	0.806		20	5	1		21	4	1		20	5	0.905
	PR+SD+PD	7	14			19	2			5	16			11	10			17	4			17	4			18	3
	OR	12	18	0.309		24	6	0.817		10	20	0.238		18	12	0.292		25	5	0.773		25	5	1		24	6	0.817
	SD+PD	4	12			14	2			2	14			7	9			12	4			13	3			14	2
	CHOP: cyclophosphamide, doxorubicin, vincristine, prednisone; WT: Wild-type; CR: Complete response: PR: Partial response; SD: Stable disese; PD: Progressed disease
